# Supplementary material for: APOBEC SBS13 Mutational Signature—A Novel Predictor of Radioactive Iodine Refractory Papillary Thyroid Carcinoma
Source: Cancers (Basel). 2022 Mar 21;14(6):1584. doi: 10.3390/cancers14061584 (PMC8946015; doi:10.3390/cancers14061584)
Supplement: Supplementary file 1 [file cancers-14-01584-s001.zip]

Archive with 2 entries (2 files):
- SupplementaryTables.xlsx
- SupplementaryFigures.pdf
